# Supplementary material for: Effects of Wood Biomass Combustion Residues on the Structure, Diversity, and Trophic Functions of Soil Fungi
Source: Int J Mol Sci. 2026 Mar 19;27(6):2795. doi: 10.3390/ijms27062795 (PMC13026715; doi:10.3390/ijms27062795)
Supplement: Supplementary file 1 [file ijms-27-02795-s001.zip]

Archive with 1 entries (1 files):
- ijms-4195209-supplementary.pdf
